# Supplementary material for: Text-based predictions of COVID-19 diagnosis from self-reported chemosensory descriptions
Source: Commun Med (Lond). 2023 Jul 27;3:104. doi: 10.1038/s43856-023-00334-5 (PMC10374642; doi:10.1038/s43856-023-00334-5)
Supplement: Supplementary file 4 — Supplementary data [file 43856_2023_334_MOESM4_ESM.xlsx]

## Sheet: Data for Fig 2 AUC option5
	baseline	DistillBERT	BERT	RoBERTa
cv1	0.536	0.551	0.62	0.613
cv2	0.623	0.57	0.568	0.553
cv3	0.482	0.623	0.644	0.569
cv4	0.566	0.659	0.629	0.604
cv5	0.572	0.592	0.588	0.655
cv6	0.557	0.66	0.594	0.567
cv7	0.547	0.697	0.586	0.732
cv8	0.495	0.589	0.59	0.64
cv9	0.383	0.577	0.618	0.605
cv10	0.385	0.656	0.65	0.689
average	0.515	0.618	0.609	0.623

## Sheet: Data for Fig 2 AUC option6
	baseline	DistillBERT	BERT	RoBERTa
cv1	0.403	0.797	0.574	0.663
cv2	0.49	0.639	0.702	0.624
cv3	0.525	0.639	0.645	0.611
cv4	0.473	0.532	0.588	0.631
cv5	0.545	0.583	0.787	0.563
cv6	0.681	0.542	0.632	0.574
cv7	0.482	0.658	0.66	0.687
cv8	0.563	0.718	0.734	0.6
cv9	0.417	0.559	0.675	0.617
cv10	0.547	0.763	0.733	0.758
average	0.513	0.643	0.673	0.633

## Sheet: SHAP values used words option 5
word	count	shap_avg
able	469	0.109206
about	255	0.088359
after	372	0.128477
all	1052	0.105898
any	345	0.076827
anything	739	0.114372
back	458	0.110064
before	325	0.0771318
bitter	316	0.0856925
can	2208	0.143211
cannot	512	0.133049
completely	302	0.124455
could	968	0.0734473
couldn	377	0.0764562
day	578	0.1048
days	527	0.109682
even	251	0.0847583
feel	575	0.0717364
first	325	0.0873976
flavor	428	0.0882511
food	676	0.0792851
foods	291	0.0731236
get	240	0.0709132
gone	308	0.131568
hot	286	0.0696623
just	363	0.0681886
like	885	0.0727311
loss	553	0.116642
lost	429	0.0782401
mint	248	0.0621546
more	263	0.0883497
mouth	290	0.0500558
no	1234	0.0883747
nose	318	0.0453365
not	1499	0.0848264
nothing	360	0.0848987
now	560	0.0780105
only	595	0.115855
other	243	0.0660021
salt	363	0.09641
salty	640	0.115931
sensation	270	0.069479
sense	1142	0.088586
smell	3806	0.104072
some	316	0.0638682
something	405	0.103326
sour	402	0.0874945
spicy	439	0.103976
still	672	0.111402
strong	346	0.0924048
sweet	761	0.122197
symptoms	292	0.0826607
taste	3888	0.119425
tastes	313	0.0926553
tell	329	0.110335
than	260	0.0731027
then	330	0.0654669
things	526	0.0791985
very	617	0.074254
weeks	286	0.117648
when	627	0.0659042
with	547	0.0693614

## Sheet: SHAP values used words option 6
word	count	shap_avg
able	452	0.121242
about	286	0.0903953
after	434	0.114585
all	985	0.102793
any	310	0.0675124
anything	776	0.147946
back	489	0.0878066
before	320	0.075027
bitter	327	0.118668
can	2214	0.133579
cannot	500	0.180305
completely	307	0.165329
could	1037	0.0836415
couldn	362	0.0918393
day	615	0.106925
days	529	0.100881
even	260	0.0995968
feel	588	0.0858794
first	333	0.0832661
flavor	402	0.134505
food	620	0.117333
foods	275	0.0836326
get	233	0.0831303
gone	256	0.122886
hot	331	0.101293
just	357	0.0864969
like	930	0.0911008
loss	499	0.177621
lost	458	0.121565
mint	251	0.0840073
more	240	0.0801807
mouth	280	0.0720195
no	1197	0.120015
nose	346	0.0827712
not	1516	0.0921688
nothing	334	0.104461
now	512	0.0849235
only	603	0.129129
other	231	0.0890693
salt	374	0.144598
salty	662	0.201004
sensation	264	0.0777498
sense	1227	0.128972
smell	3923	0.135143
some	298	0.0759696
something	428	0.11149
sour	398	0.111859
spicy	454	0.119963
still	691	0.101587
strong	347	0.10349
sweet	768	0.161125
symptoms	277	0.132074
taste	3909	0.149915
tastes	261	0.124217
tell	364	0.120134
than	232	0.078526
then	366	0.0718885
things	557	0.0854741
very	585	0.105369
weeks	319	0.0994735
when	583	0.0929542
with	531	0.0730975

## Sheet: Statistics of word sentence use
		option 5	option 6	option 2/3
number of sentences per individual	Average	6.3	5.9	6.3
	Median	4	4	5
	SD	4.9	6.5	5.1
number of words per individual	Average	58.6	44.7	55.8
	Median	32	18	37
	SD	59.9	65.1	56.3
number of words per sentence	Average	12.2	10	12
	Median	10	8	10
	SD	8.9	7.8	8.3

## Sheet: Data Figure 4 SHAP option 5
example 1	text	Everything	tasted	bland	except	when	it	came	to	some	sweet	things	and	salty	those	usually	seemed	to	show	up	more	at	times	After	about	7	days	taste	came	back	and	smell	but	its	like	something	lingers	in	my	nose.	The	taste	isn't	as	powerful	as	it	was	before
	SHAP value	0.114	0.114	0.114	0.114	0.114	0.114	0.073	0.073	0.073	0.073	0.073	0.073	0.073	0.073	0.073	0.073	0.075	0.075	0.075	0.075	0.075	0.075	0.075	0.075	0.075	0.075	0.075	0.075	0.075	0.075	0.075	0.075	0.046	0.046	0.046	0.046	0.046	0.046	0.046	0.422	0.422	0.361	0.114	0.114	0.114	0.114	0.114	0.114
example 2	text	I	can	only	smell	certain	things	up	very	close	and	for	short	amounts	of	time.	Things	that	typically	taste	sweet	now	taste	almost	salty	and	bitter.	I	can	only	really	taste	anything	else	if	it	has	spice.
	SHAP value	0.122	0.122	0.122	0.122	0.122	0.122	0.122	0.122	0.122	0.074	0.074	0.074	0.074	0.074	0.074	0.112	0.112	0.112	0.112	0.112	0.112	0.112	0.112	0.112	0.112	0.112	0.192	0.192	0.192	0.192	0.192	0.192	0.192	0.192	0.293	0.293	0.293
example 3	text	I	notice	that	when	I'm	outside	that	the	air	(mixed	with	normal	smell	of	trees)	has	a	burnt	quality	too	it.
	SHAP value	0.04	0.04	0.266	0.266	0.266	0.2	0.2	0.2	0.2	0.141	0.141	0.141	0.141	0.141	0.141	0.32	0.32	0.32	0.32	0.086	0.086
example 4	text	No	changes	A	lot	of	things	tasted	like	soap	or	just	nasty	My	mouth	hurt	similar	to	ulcers	but	none	were	pres
	SHAP value	-0.394	-0.394	-0.195	0.619	0.619	0.619	0.619	0.534	0.534	0.534	0.297	0.297	0.297	0.216	0.216	0.216	0.216	0.216	-0.087	-0.087	-0.087	-0.087
example 5	text	I	can	not	smell	anything	No	sense	of	taste	I	somewhat	have	feeling	in	my	tongue
	SHAP value	0.369	0.369	0.469	0.469	0.202	0.202	0.202	0.322	0.322	0.322	0.235	0.235	0.235	0.235	0.046	0.046
example 6	text	I	can	sense	salty,	sweet,	and	bitter	but	do	not	taste	flavor	I	hope	it	comes	back.	It	has	been	15	days	since	I	lost	my	smell	/	taste
	SHAP value	0.157	0.157	0.157	0.157	0.198	0.105	0.105	0.105	0.105	0.105	0.105	0.105	0.105	0.117	0.117	0.117	0.117	0.221	0.221	0.221	0.221	0.186	0.186	0.186	0.186	0.164	0.164	0.164	0.164

## Sheet: Data Figure 4 SHAP option 6
example 1	text	I	can’t	smell	at	all	I	can	taste	if	the	food	is	sweet	sour	bitter	salty	but	that’s	all	no	flavored	When	I	brush	my	teeth	I	can’t	taste	the	mint	or	the	mouth	wash	at	all.	Carbonated	drinks	I	can’t	feel	the	tingling	at	all.
	SHAP value	0.057	0.057	0.057	0.057	0.057	0.115	0.115	0.115	0.115	0.115	0.115	0.115	0.115	0.115	0.115	0.115	0.061	0.061	0.061	0.061	0.061	0.061	0.061	0.061	0.061	0.061	0.076	0.076	0.076	0.076	0.076	0.076	0.076	0.076	0.076	0.076	0.076	0.214	0.214	0.214	0.214	0.214	0.184	0.184	0.184	0.184
example 2	text	I	can't	smell	anything	!	I	can't	taste	anything	!	(However,	I	can	slightly	taste	salt	on	food	like	crackers.)
	SHAP value	0.108	0.108	0.108	0.108	0.108	0.23	0.23	0.266	0.266	0.266	0.254	0.254	0.254	0.254	0.254	0.254	0.254	0.254	0.254	0.254
example 3	text	Haven't	noticed	anything	specific	while	I've	had	this	nagging	cold.
	SHAP value	0.255	0.038	0.038	0.038	0.038	0.038	0.038	0.038	0.947	0.947
example 4	text	no	changes	in	smell	It	was	like	I	had	almost	no	feeling,	I	could	tell	that	things	were	cold	or	hot	but	not	until	minutes	later,	like	it	was	delayed	almost
	SHAP value	-0.215	-0.215	-0.215	-0.215	-0.215	-0.026	-0.026	-0.026	-0.026	-0.026	-0.026	-0.026	0.262	0.262	0.262	0.262	0.262	0.262	0.262	0.569	0.569	0.569	0.569	0.569	0.569	0.569	0.138	0.138	0.138	0.138	0.138
example 5	text	Cannot	taste	anything	at	all	for	about	2	2023-01-02	weeks	now
	SHAP value	2.327	2.327	-0.184	-0.184	-0.184	-0.184	0.18	0.18	0.431	0.431	0.431
example 6	text	My	lack	of	smell	has	been	consistent.	I	can	barely	smell	alcohol.	I	can	only	barely	taste	large	amounts	of	salt.	I	simply	can't	smell	it	taste	anything.	I	can	smell	when	food	is	cooking	in	the	oven	but	I	can't	identify	it.	I	barely	feel	my	respiratory
	SHAP value	0.082	0.082	0.082	0.082	0.082	0.082	0.082	0.146	0.146	0.146	0.146	0.146	0.112	0.112	0.112	0.112	0.112	0.112	0.112	0.112	0.112	0.066	0.066	0.066	0.066	0.066	0.066	0.066	0.071	0.071	0.071	0.071	0.071	0.071	0.071	0.071	0.071	0.071	0.071	0.071	0.071	0.071	0.071	0.078	0.078	0.078	0.078	0.078
[truncated: 13 more columns]
